# Supplementary material for: The genus Trichocnemis LeConte, 1851 (Coleoptera, Cerambycidae, Prioninae)
Source: Zookeys. 2010 Oct 11;(61):33–46. doi: 10.3897/zookeys.61.299 (PMC3088352; doi:10.3897/zookeys.61.299)
Supplement: XML Treatment for Trichocnemis [file zookeys.61.299-treatment1.xml]

<!DOCTYPE tp:taxon-treatment
  PUBLIC "-//TaxonX//DTD Taxonomic Treatment Publishing DTD v0 20100105//EN" "tax-treatment-NSO.dtd">
<tp:taxon-treatment xmlns:tp="http://www.plazi.org/taxpub"><tp:treatment-meta><mixed-citation publication-type="journal"><person-group><name><surname>Swift</surname><given-names>Ian</given-names></name></person-group><person-group><name><surname>Santos-Silva</surname><given-names>Antonio</given-names></name></person-group><person-group><name><surname>Nearns</surname><given-names>Eugenio H.</given-names></name></person-group><article-title>The genus <italic>Trichocnemis</italic> LeConte, 1851 (Coleoptera, Cerambycidae, Prioninae)</article-title><source>Zookeys</source><day>11</day><month>10</month><year>2010</year><volume>2010</volume><issue>61</issue><fpage>33</fpage><lpage>46</lpage><pub-id pub-id-type="doi">10.3897/zookeys.61.299</pub-id></mixed-citation></tp:treatment-meta><tp:nomenclature><tp:taxon-name>
                        <tp:taxon-name-part taxon-name-part-type="genus">Trichocnemis</tp:taxon-name-part>
                    </tp:taxon-name><tp:taxon-authority>LeConte, 1851</tp:taxon-authority><tp:nomenclature-citation-list><tp:nomenclature-citation><tp:taxon-name>Trichocnemis</tp:taxon-name><comment><xref ref-type="bibr" rid="B19">LeConte 1851: 110</xref> (type species: <tp:taxon-name>Trichocnemis spiculatus</tp:taxon-name> LeConte, 1851, original designation); <xref ref-type="bibr" rid="B29">Melsheimer 1853: 100</xref>; <xref ref-type="bibr" rid="B41">White 1853: 35</xref> (syn. under <tp:taxon-name>Macrotoma</tp:taxon-name>); <xref ref-type="bibr" rid="B20">LeConte 1854: 218</xref> (synonymy under <tp:taxon-name>Ergates</tp:taxon-name>); <xref ref-type="bibr" rid="B37">Thomson 1861: 315</xref> (involuntary revalidation); <xref ref-type="bibr" rid="B38">1864: 298</xref>; <xref ref-type="bibr" rid="B13">Lacordaire 1869: 95</xref> (involuntary synonymy); <xref ref-type="bibr" rid="B23">LeConte and Horn 1883: 271</xref> (synonymy); <xref ref-type="bibr" rid="B5">Casey 1912</xref> (revalidation; new status); <xref ref-type="bibr" rid="B27">Linsley 1962: 24</xref> (synonymy); <xref ref-type="bibr" rid="B40">Villiers 1978: 55</xref> (revalidation); <xref ref-type="bibr" rid="B30">Monné 1995: 15</xref> (cat.; involuntary synonymy).</comment></tp:nomenclature-citation><tp:nomenclature-citation><tp:taxon-name>Ergates</tp:taxon-name><comment> (<tp:taxon-name>Trichocnemis</tp:taxon-name>) <xref ref-type="bibr" rid="B22">LeConte 1869: 371</xref> (reval.; new status); <xref ref-type="bibr" rid="B4">Casey 1890: 490</xref> (revalidation); 1891: 20; <xref ref-type="bibr" rid="B15">Lameere 1904: 46</xref>; <xref ref-type="bibr" rid="B17">1913: 46</xref> (cat.; reversion of status); <xref ref-type="bibr" rid="B18">Lameere 1919: 81</xref>; <xref ref-type="bibr" rid="B3">Blackwelder 1946: 553</xref> (cat.); <xref ref-type="bibr" rid="B34">Nishio 1956: 68</xref>.</comment></tp:nomenclature-citation><tp:nomenclature-citation><tp:taxon-name>Ergates</tp:taxon-name><comment><xref ref-type="bibr" rid="B10">Horn 1891: 41</xref>; <xref ref-type="bibr" rid="B24">Leng 1884: 8</xref>; <xref ref-type="bibr" rid="B1">Arnett 1962 855; 874</xref>:; <xref ref-type="bibr" rid="B6">Chemsak 1996: 84</xref>; <xref ref-type="bibr" rid="B31">Monné 2006: 37</xref> (cat.; part); <xref ref-type="bibr" rid="B33">Monné and Hovore 2006: 10</xref> (cat.; part).</comment></tp:nomenclature-citation><tp:nomenclature-citation><tp:taxon-name>Macrotoma</tp:taxon-name><comment><xref ref-type="bibr" rid="B41">White 1853: 35</xref> (part).</comment></tp:nomenclature-citation></tp:nomenclature-citation-list></tp:nomenclature><tp:treatment-sec sec-type="Redescription"><title>Redescription.</title><p> Body large, elongate, integument light brown to dark-brown; in general, elytra lighter than the head and the pronotum. Male (<xref ref-type="fig" rid="F1">Figs 1,3, 5</xref>–<xref ref-type="fig" rid="F2">7</xref>). Head proportionally small; coronal suture clearly surpasses the posterior edge of the eyes; dorsal surface coarsely punctate; pilosity short and scattered. Area behind the eyes confluent punctate; pilosity short and clearly more abundant than in dorsal surface of the head. Antennal tubercles moderately prominent; apex rounded. Eyes small, not as long as scape in lateral view, and lower lobe narrower than scape at its widest point; dorsal interocular space equal or just narrower than twice the width of one upper eye lobe. Hypostomal area depressed to slightly depressed, rugose-punctate. Mandibles shorter than half of the length of the head, strongly curved inwards at almost straight angle; outer surface slightly tumid at basal one-third; inner margin not tumid and not strongly separated by the punctate area. Antennae short, just attaining the apical one-third of the elytra. Scape attaining to just surpassing the posterior edge of the eye lobe. Antennomere III moderately thick, with prominent denticles on ventral and lateral surface; longer than IV-V together. Genal apex spiniform. Maxillary palps short; palpomere II longer than the others; apex of the IV securiform or barely wider than base. Prothorax strongly tumid, entirely micropunctate. Pronotum with two large, deep and subtriangular antero-medial depressions; three punctiform, small, shallow to moderate, lateral antero-medial depressions, arranged diagonally; five punctiform, small, shallow to moderate depressions, at basal area; lateral margins with spines clearly present, longer at anterior and posterior angles; lateral angles rounded; pilosity very short, very scattered (disc almost glabrous), longer and more dense laterally or close to the posterior and anterior angles. Prosternum with short and very scattered pilosity. Prosternal process wide; apex rounded; lateral margins and apical one-third with long dense pilosity. Meso-, metasternum, and metepisternum densely pilose. Elytra rugose-punctate, circum-scutellar area mostly punctate; each elytron with at least two clear carinae; sutural apex with short spine or inermis. Coxae abundantly pilose. Femora with short <!--PageBreak-->pilosity, becoming more dense ventrally, mainly at meso- and metafemora; profemora slightly rugose. Protibiae moderately short and thick. Protarsomere I short and wide. Urosternites pilose, mainly laterally. Parameres (lateral lobes) of the tegmen elongated, clearly narrowed, thickened, and carinate at apical half (subcylindrical).</p><fig id="F2" position="float" orientation="portrait"><label>Figures 7–12.</label><caption><p><bold>7</bold> <tp:taxon-name>Macrotoma californica</tp:taxon-name>, syntype 2 <bold>8</bold> <tp:taxon-name>Macrotoma spiculigera</tp:taxon-name>, holotype female <bold>9</bold> <tp:taxon-name>Ergates faber</tp:taxon-name>, male <bold>10</bold> idem, female <bold>11</bold> <tp:taxon-name>Callergates gaillardoti</tp:taxon-name>, male <bold>12</bold> idem, female.</p></caption><graphic xmlns:xlink="http://www.w3.org/1999/xlink" xlink:href="ZooKeys-061-033-g002.jpg" position="float" orientation="portrait" xlink:type="simple"/></fig><p>Female (<xref ref-type="fig" rid="F1">Figs 2, 4</xref>, <xref ref-type="fig" rid="F2">8</xref>). Differing from male in the following manner: antennae reaching or just surpassing middle of the elytra; scape shorter, just attaining the posterior edge of the eyes; antennomere III thinner, lacking denticles; curvature inwards at apex of the mandible at an obtuse angle; prothorax much less tumid; pronotum rugoso-punctate, strongly convex; with callosities in place of the depressions of the antero-medial and basal areas found in males, and without depressions at lateral of the<!--PageBreak--> antero-medial areas; lateral margins with larger and more spines (usually, the spines are bifid or trifid at apex); lateral angles clearly acute; posterior angles rounded; proepisterna coarse punctate; proepimera nearly flat; profemora laterally flattened.</p></tp:treatment-sec><tp:treatment-sec sec-type="Diagnosis"><title>Diagnosis.</title><p><tp:taxon-name>Trichocnemis</tp:taxon-name> differs from <tp:taxon-name>Ergates</tp:taxon-name> (<xref ref-type="fig" rid="F2">Figs 9, 10</xref>) in the following manner: head proportionally small (0.6 times greatest width of pronotum in males); mandibles not strongly tumid at basal one-third of the outer surface; inner margin of the mandible not tumid and weakly separated by a punctate furrow; antennae of males do not reach the elytral apex; scape of the males reaches or surpasses the posterior edge of the eyes; antennomere III in males clearly thicker, with denticles, longer than IV and V together; antennomere III in females longer than IV and V together, attaining or almost attaining the base of the prothorax; pronotum distinctly tumid, mainly laterally, with deep and well marked depressions at disc; proepisternum, proepimerum, and prosternum (mainly close to the head) strongly tumid; lateral margins of the pronotum with at least some spines in both sexes; anterior angles of pronotum spinose in both sexes; lateral angle of the pronotum of the males not marked; profemora of males slightly rugose; elytra rugoso-punctate, with clear carinae; protibiae of males moderately short and thick; protarsomere I short and wide in both sexes; parameres of the tegmen elongated, clearly narrowed, thickened, and carinate at apical half.</p><p>In <tp:taxon-name>Ergates</tp:taxon-name>, the head is proportionally large (0.6 times greatest width of pronotum in males); mandibles strongly tumid at basal one-third of the outer surface, mainly in males; inner margin of the mandible tumid and strongly separated by a punctate furrow; antennae of males attain or surpass the elytral apex; scape of males not attaining posterior edge of eyes; antennomere III of the males clearly thinner, without denticles, and as long as IV-V together; antennomere III of the females does not attain the base of the prothorax, as long as IV-V together; pronotum not tumid, with callosities in place of the punctate depressions found in <tp:taxon-name>Trichocnemis</tp:taxon-name>; proepisternum and proepimerum not tumid; prosternum not tumid near head; lateral margins of the pronotum crenulated in both sexes; anterior angles of the pronotum wide and rounded in both sexes; lateral angle of the pronotum with prominent spines in both sexes (lateral angles acute in males); profemora of males strongly rugose; elytra coarse and densely punctate, with feeble carinae; protibiae of the males long and narrow; protarsomere I long and narrow in both sexes; parameres of the tegmen short, not narrowed after middle, somewhat concave, thickened only at outer lateral and apical one-third.</p><p><tp:taxon-name>Trichocnemis</tp:taxon-name> differs from <tp:taxon-name>Callergates</tp:taxon-name> (<xref ref-type="fig" rid="F2">Figs 11, 12</xref>) as follows: eyes not large; prothorax with distinct lateral declivities; genitalia of male shorter, with apex of the parameres of the tegmen thickened at apical half, and the median lobe enlarged at base and distinctly convergent to the apex. In <tp:taxon-name>Callergates</tp:taxon-name> the eyes are large, the prothorax lacks lateral declivities, the genitalia of the male is longer, with the apex of the parameres of the tegmen not thickened at apical half, and the median lobe is distinct narrower at base and slightly convergent to the apex. Additionally, the protibia in males are similar to <tp:taxon-name>Ergates</tp:taxon-name>.</p></tp:treatment-sec><tp:treatment-sec sec-type="Key to the genera and species of Callergates, Ergates, and Trichocnemis"><title>Key to the genera and species of <tp:taxon-name>Callergates</tp:taxon-name>, <tp:taxon-name>Ergates</tp:taxon-name>, and <tp:taxon-name>Trichocnemis</tp:taxon-name></title><p>.</p><table-wrap content-type="key" position="anchor" orientation="portrait"><table><tbody><tr><td rowspan="1" colspan="1">1</td><td rowspan="1" colspan="1">Antennae surpassing middle of elytra; pronotum with distinct small, shining, impunctate areas contrasting with the remainder of the surface. Males</td><td rowspan="1" colspan="1">2</td></tr><tr><td rowspan="1" colspan="1">–</td><td rowspan="1" colspan="1">Antennae reaching, at most, middle of elytra; pronotum without distinct small shining, impunctate areas contrasting with the remainder of the surface. Females</td><td rowspan="1" colspan="1">5</td></tr><tr><td rowspan="1" colspan="1">2(1)</td><td rowspan="1" colspan="1">Apex of antennal scape not surpassing posterior margin of lower eye lobe; antennomere III slender, lacking denticles; prolegs longer than meso- and metalegs. Europe, NW Africa</td><td rowspan="1" colspan="1"><tp:taxon-name>Ergates faber</tp:taxon-name> (Linnaeus, 1761) (<xref ref-type="fig" rid="F2">Fig. 9</xref>)</td></tr><tr><td rowspan="1" colspan="1">–</td><td rowspan="1" colspan="1">Apex of antennal scape surpassing posterior margin of lower eye lobe; antennomere III distinctly thickened, with numerous denticles; prolegs not longer than meso- and metalegs</td><td rowspan="1" colspan="1">3</td></tr><tr><td rowspan="1" colspan="1">3(2)</td><td rowspan="1" colspan="1">Scape distinctly surpassing the anterior margin of pronotum; antennomere III not distinctly longer than IV and V together; metasternum with a deep, somewhat small depression close to the mesocoxae. Europe, Asia Minor</td><td rowspan="1" colspan="1"><tp:taxon-name>Callergates gaillardoti</tp:taxon-name> (Chevrolat, 1854) (<xref ref-type="fig" rid="F2">Fig. 11</xref>)</td></tr><tr><td rowspan="1" colspan="1">–</td><td rowspan="1" colspan="1">Scape reaching, at most, the anterior margin of pronotum; antennomere III distinctly longer than IV-V together; metasternum without deep depression close to the mesocoxae</td><td rowspan="1" colspan="1">4</td></tr><tr><td rowspan="1" colspan="1">4(3)</td><td rowspan="1" colspan="1">Inner apical angles of elytra spined, elytra either uniformly dark brown (California) or with light brown maculae (western USA); lateral spines of pronotum of differing lengths. United States and Mexico (Baja California)</td><td rowspan="1" colspan="1"><tp:taxon-name>Trichocnemis spiculatus</tp:taxon-name> LeConte, 1851 (<xref ref-type="fig" rid="F1">Figs 3, 5</xref>–<xref ref-type="fig" rid="F2">7</xref>)</td></tr><tr><td rowspan="1" colspan="1">–</td><td rowspan="1" colspan="1">Inner apical angles of elytra rounded, elytra uniformly light brown, contrasting with pronotum; lateral spines of pronotum generally of equal length. United States (Sierra Nevada and Coast Range mountains of California)</td><td rowspan="1" colspan="1"><tp:taxon-name>Trichocnemis pauper</tp:taxon-name> Linsley, 1957 (<xref ref-type="fig" rid="F1">Fig. 1</xref>)</td></tr><tr><td rowspan="1" colspan="1">5(1)</td><td rowspan="1" colspan="1">Distance between upper ocular lobes larger than twice the width of a single lobe; pronotum not spined laterally</td><td rowspan="1" colspan="1"><tp:taxon-name>Ergates faber</tp:taxon-name> (Linnaeus, 1767) (<xref ref-type="fig" rid="F2">Fig. 10</xref>)</td></tr><tr><td rowspan="1" colspan="1">–</td><td rowspan="1" colspan="1">Distance between upper ocular lobes smaller than twice the width of a lobe; pronotum spined laterally</td><td rowspan="1" colspan="1">6</td></tr><tr><td rowspan="1" colspan="1">6(5)</td><td rowspan="1" colspan="1">Apex of antennal scape distinctly surpassing posterior margin of lower eye lobe; antennomere III as long as IV-V together or barely longer</td><td rowspan="1" colspan="1"><tp:taxon-name>Callergates gaillardoti</tp:taxon-name> (Chevrolat, 1854) (<xref ref-type="fig" rid="F2">Fig. 12</xref>)</td></tr><tr><td rowspan="1" colspan="1">–</td><td rowspan="1" colspan="1">Apex of antennal scape not or just surpassing posterior margin of lower eye lobe; antennomere III distinctly longer than IV-V together</td><td rowspan="1" colspan="1">7</td></tr><tr><td rowspan="1" colspan="1">7(6)</td><td rowspan="1" colspan="1">Spines of lateral margins of pronotum as long as those at anterior and lateral angles; sutural angle of elytra unarmed</td><td rowspan="1" colspan="1"><tp:taxon-name>Trichocnemis pauper</tp:taxon-name> Linsley, 1957 (<xref ref-type="fig" rid="F1">Fig. 2</xref>)</td></tr><tr><td rowspan="1" colspan="1">–</td><td rowspan="1" colspan="1">Spines of lateral margins of pronotum shorter than those at anterior and lateral angles; sutural angle of elytra with short spine</td><td rowspan="1" colspan="1"><tp:taxon-name>Trichocnemis spiculatus</tp:taxon-name> LeConte, 1851 (<xref ref-type="fig" rid="F1">Figs 4</xref>, <xref ref-type="fig" rid="F2">8</xref>)</td></tr></tbody></table></table-wrap></tp:treatment-sec><tp:treatment-sec><!--Section generated to contain objects referenced in tp:taxon-treatment.--><fig id="F1" position="float" orientation="portrait"><label>Figures 1–6.</label><caption><p><bold>1</bold> <tp:taxon-name>Trichocnemis pauper</tp:taxon-name>, male <bold>2</bold> idem, female <bold>3</bold> <tp:taxon-name>Trichocnemis spiculatus neomexicanus</tp:taxon-name>, male <bold>4</bold> idem, female <bold>5</bold> <tp:taxon-name>Trichocnemis spiculatus spiculatus</tp:taxon-name>, holotype male (MCZWeb) <bold>6</bold> <tp:taxon-name>Macrotoma californica</tp:taxon-name>, syntype 1.</p></caption><graphic xmlns:xlink="http://www.w3.org/1999/xlink" xlink:href="ZooKeys-061-033-g001.jpg" position="float" orientation="portrait" xlink:type="simple"/></fig></tp:treatment-sec><ref-list><ref id="B19"><mixed-citation xmlns:xlink="http://www.w3.org/1999/xlink" xlink:type="simple"><person-group><name name-style="western"><surname>LeConte</surname><given-names>JL</given-names></name></person-group> (<year>1851</year>)<article-title> An attempt to classify the Longicorn Coleoptera of the part of America North of Mexico. Journal of the Academy of Natural Sciences of Philadelphia (ser.</article-title><source>2)</source><volume>2</volume>:<fpage>99</fpage>-<lpage>112</lpage>.</mixed-citation></ref><ref id="B29"><mixed-citation xmlns:xlink="http://www.w3.org/1999/xlink" xlink:type="simple"><person-group><name name-style="western"><surname>Melsheimer</surname><given-names>FE</given-names></name></person-group> (<year>1853</year>) <source>Catalogue of the described Coleoptera of the United States.</source><publisher-loc>Washington, D.C.</publisher-loc>, <publisher-name>Smithsonian Institution</publisher-name>, xvi + <lpage>174</lpage> pp.</mixed-citation></ref><ref id="B41"><mixed-citation xmlns:xlink="http://www.w3.org/1999/xlink" xlink:type="simple"><person-group><name name-style="western"><surname>White</surname><given-names>A</given-names></name></person-group> (<year>1853</year>)<article-title> Catalogue of the coleopterous insects in the collection of the British Museum, pt. VII.</article-title><source>Longicornia I, London,</source><volume>7</volume>:<fpage>1</fpage>-<lpage>174</lpage>.</mixed-citation></ref><ref id="B20"><mixed-citation xmlns:xlink="http://www.w3.org/1999/xlink" xlink:type="simple"><person-group><name name-style="western"><surname>LeConte</surname><given-names>JL</given-names></name></person-group> (<year>1854</year>)<article-title> Some corrections in the Nomenclature of Coleoptera found in the United States.</article-title><source>Proceedings of the Academy of Natural Sciences of Philadelphia</source><volume>7</volume>:<fpage>216</fpage>-<lpage>220</lpage>.</mixed-citation></ref><ref id="B37"><mixed-citation xmlns:xlink="http://www.w3.org/1999/xlink" xlink:type="simple"><person-group><name name-style="western"><surname>Thomson</surname><given-names>J</given-names></name></person-group> (<year>1861</year>) <source>Essai d’une classification de la famille des cérambycides et matériaux pour servir à une monographie de cette famille.</source><publisher-loc>Paris</publisher-loc>. <lpage>396</lpage> pp. + 3 pls. [1860: pp. xvi + <lpage>128</lpage>; 1861: pp. <fpage>129</fpage>–<lpage>396</lpage>].</mixed-citation></ref><ref id="B38"><mixed-citation xmlns:xlink="http://www.w3.org/1999/xlink" xlink:type="simple"><person-group><name name-style="western"><surname>Thomson</surname><given-names>J</given-names></name></person-group> (<year>1864</year>) <article-title>Systema cerambycidarum ou exposé de tous les genres compris dans la famille des cérambycides et familles limitrophes.</article-title><source>Mémoires de la Société Royale des Sciences de Liège</source><volume>19</volume>: <fpage>1</fpage>–<lpage>578</lpage> [1864: pp. <fpage>1</fpage>–<lpage>352</lpage>; 1865: pp. <fpage>353</fpage>–<lpage>578</lpage>].</mixed-citation></ref><ref id="B13"><mixed-citation xmlns:xlink="http://www.w3.org/1999/xlink" xlink:type="simple"><person-group><name name-style="western"><surname>Lacordaire</surname><given-names>JT</given-names></name></person-group> (<year>1869</year>) <source>Histoire Naturelle des Insectes. Genera des Coléoptères ou exposé méthodique et critique de tous les genres proposés jusqu’ici dans cet ordre d’insectes. Paris. Librairie Encyclopédique de Roret.</source><volume>8</volume>: <fpage>1</fpage>–<lpage>552</lpage>.</mixed-citation></ref><ref id="B23"><mixed-citation xmlns:xlink="http://www.w3.org/1999/xlink" xlink:type="simple"><person-group><name name-style="western"><surname>LeConte</surname><given-names>JL</given-names></name><name name-style="western"><surname>Horn</surname><given-names>GH</given-names></name></person-group> (<year>1883</year>) <source>Classification of the Coleoptera of North America. Prepared for the Smithsonian Institution. Smithsonian Miscellaneous Collections</source><volume>26</volume>(<issue>507</issue>): i-xxvii + <fpage>1</fpage>–<lpage>567</lpage>.</mixed-citation></ref><ref id="B5"><mixed-citation xmlns:xlink="http://www.w3.org/1999/xlink" xlink:type="simple"><person-group><name name-style="western"><surname>Casey</surname><given-names>TL</given-names></name></person-group> (<year>1912</year>)<article-title> Studies in the Longicornia of North America.</article-title><source>Memoirs on the Coleoptera</source><volume>3</volume>:<fpage>215</fpage>-<lpage>376</lpage>.</mixed-citation></ref><ref id="B27"><mixed-citation xmlns:xlink="http://www.w3.org/1999/xlink" xlink:type="simple"><person-group><name name-style="western"><surname>Linsley</surname><given-names>EG</given-names></name></person-group> (<year>1962</year>)<article-title> The Cerambycidae of North America. Part II. Taxonomy and Classification of the Parandrinae, Prioninae, Spondylinae &amp; Aseminae. University of California.</article-title><source>Publications in Entomology</source><volume>19</volume>:<fpage>1</fpage>-<lpage>102</lpage>.</mixed-citation></ref><ref id="B40"><mixed-citation xmlns:xlink="http://www.w3.org/1999/xlink" xlink:type="simple"><person-group><name name-style="western"><surname>Villiers</surname><given-names>A</given-names></name></person-group> (<year>1978</year>) <source>Faune des Coléoptères de France I. Cerambycidae.</source><publisher-loc>Paris</publisher-loc>, <publisher-name>Paul Lechevalier I</publisher-name>: i-xxviii + <lpage>611</lpage> pp.</mixed-citation></ref><ref id="B30"><mixed-citation xmlns:xlink="http://www.w3.org/1999/xlink" xlink:type="simple"><person-group><name name-style="western"><surname>Monné</surname><given-names>MA</given-names></name></person-group> (<year>1995</year>) <source>Catalogue of the Cerambycidae (Coleoptera) of the western hemisphere. Part XXII. Subfamily Prioninae.</source><publisher-name>Sociedade Brasileira de Entomologia</publisher-name>, <publisher-loc>São Paulo</publisher-loc>, XXI: <fpage>1</fpage>–<lpage>115</lpage>.</mixed-citation></ref><ref id="B22"><mixed-citation xmlns:xlink="http://www.w3.org/1999/xlink" xlink:type="simple"><person-group><name name-style="western"><surname>LeConte</surname><given-names>JL</given-names></name></person-group> (<year>1869</year>)<article-title> List of Coleoptera collected in Vancouver’s Island by Henry and Joseph Matthews, with descriptions of some new species.</article-title><source>The Annals and Magazine of Natural History</source><volume>4</volume>:<fpage>368</fpage>-<lpage>385</lpage>.</mixed-citation></ref><ref id="B4"><mixed-citation xmlns:xlink="http://www.w3.org/1999/xlink" xlink:type="simple"><person-group><name name-style="western"><surname>Casey</surname><given-names>TL</given-names></name></person-group> (<year>1890</year>)<article-title> Coleopterological Notices. II.</article-title><source>Annals of the New York Academy of Sciences</source><volume>5</volume>:<fpage>307</fpage>-<lpage>504</lpage>.</mixed-citation></ref><ref id="B15"><mixed-citation xmlns:xlink="http://www.w3.org/1999/xlink" xlink:type="simple"><person-group><name name-style="western"><surname>Lameere</surname><given-names>AA</given-names></name></person-group> (<year>1904</year>)<article-title> Révision des Prionides. Neuvième mémoire. – Callipogonines.</article-title><source>Annales de la Société Entomologique de Belgique</source><volume>48</volume>:<fpage>7</fpage>-<lpage>78</lpage>.</mixed-citation></ref><ref id="B17"><mixed-citation xmlns:xlink="http://www.w3.org/1999/xlink" xlink:type="simple"><person-group><name name-style="western"><surname>Lameere</surname><given-names>AA</given-names></name></person-group> (<year>1913</year>) <source>Coleopterum Catalogus. Pars 52: Cerambycidae: Prioninae.</source><publisher-name>W. Junk et S. Schenkling</publisher-name>, <publisher-loc>Berlin</publisher-loc>, <lpage>108</lpage> pp.</mixed-citation></ref><ref id="B18"><mixed-citation xmlns:xlink="http://www.w3.org/1999/xlink" xlink:type="simple"><person-group><name name-style="western"><surname>Lameere</surname><given-names>AA</given-names></name></person-group> (<year>1919</year>)<article-title> Famille Cerambycidae: subfam. Prioninae. Coleoptera.</article-title> In: <person-group><name name-style="western"><surname>Genera</surname><given-names>insectorum</given-names></name></person-group>. <issue-title> P.</issue-title><source>Wytsman, Brussels,</source><volume>172</volume> :<fpage>1</fpage>-<lpage>189</lpage>., pls. 1–8.</mixed-citation></ref><ref id="B3"><mixed-citation xmlns:xlink="http://www.w3.org/1999/xlink" xlink:type="simple"><person-group><name name-style="western"><surname>Blackwelder</surname><given-names>RE</given-names></name></person-group> (<year>1946</year>)<article-title> Checklist of the coleopterous insects of Mexico, Central America, the West Indies and South America. Part 4.</article-title><source>Bulletin of the United States National Museum</source><volume>185</volume>:<fpage>551</fpage>-<lpage>763</lpage>.</mixed-citation></ref><ref id="B34"><mixed-citation xmlns:xlink="http://www.w3.org/1999/xlink" xlink:type="simple"><person-group><name name-style="western"><surname>Nishio</surname><given-names>Y</given-names></name></person-group> (<year>1956</year>)<article-title> Die Gattung Ergates Serville, 1832, inbesondere Phylogenie und Verbreitung der Arten.</article-title><source>Seibutsu Kagaku</source><volume>8</volume>:<fpage>68</fpage>-<lpage>73</lpage>.</mixed-citation></ref><ref id="B10"><mixed-citation xmlns:xlink="http://www.w3.org/1999/xlink" xlink:type="simple"><person-group><name name-style="western"><surname>Horn</surname><given-names>GH</given-names></name></person-group> (<year>1891</year>)<article-title> New species and miscellaneous notes.</article-title><source>Transactions of the American Entomological Society</source><volume>18</volume>:<fpage>32</fpage>-<lpage>48</lpage>.</mixed-citation></ref><ref id="B24"><mixed-citation xmlns:xlink="http://www.w3.org/1999/xlink" xlink:type="simple"><person-group><name name-style="western"><surname>Leng</surname><given-names>CW</given-names></name></person-group> (<year>1884</year>)<article-title> Synopses of Coleoptera (Cerambycidae).</article-title><source>Bulletin of the Brooklyn Entomological Society</source><volume>7</volume>:<fpage>7</fpage>-<lpage>11</lpage>.</mixed-citation></ref><ref id="B1"><mixed-citation xmlns:xlink="http://www.w3.org/1999/xlink" xlink:type="simple"><person-group><name name-style="western"><surname>Arnett</surname><given-names>RH</given-names></name></person-group> (<year>1962</year>) <source>The beetles of the United States: A manual for identification.</source><publisher-name>The Catholic University America</publisher-name>, <publisher-loc>Washington</publisher-loc>, xi + <lpage>1112</lpage> pp.</mixed-citation></ref><ref id="B6"><mixed-citation xmlns:xlink="http://www.w3.org/1999/xlink" xlink:type="simple"><person-group><name name-style="western"><surname>Chemsak</surname><given-names>JA</given-names></name></person-group> (<year>1996</year>) <source>Illustrated Revision of the Cerambycidae of North America. Volume I. Parandrinae, Spondylidinae, Aseminae, Prioninae.</source><publisher-name>Wolfsgarden Books</publisher-name>. <publisher-loc>Burbank, California</publisher-loc>, 1: i-x + <lpage>150</lpage> pp., est. I-X.</mixed-citation></ref><ref id="B31"><mixed-citation xmlns:xlink="http://www.w3.org/1999/xlink" xlink:type="simple"><person-group><name name-style="western"><surname>Monné</surname><given-names>MA</given-names></name></person-group> (<year>2006</year>)<article-title> Catalogue of the Cerambycidae (Coleoptera) of the Neotropical Region. Part III. Subfamilies Parandrinae, Prioninae, Anoplodermatinae, Aseminae, Spondylidinae, Lepturinae, Oxypeltinae, and addenda to the Cerambycinae and Lamiinae.</article-title><source>Zootaxa</source><volume>1212</volume>:<fpage>1</fpage>-<lpage>244</lpage>.</mixed-citation></ref><ref id="B33"><mixed-citation xmlns:xlink="http://www.w3.org/1999/xlink" xlink:type="simple"><person-group><name name-style="western"><surname>Monné</surname><given-names>MA</given-names></name><name name-style="western"><surname>Hovore</surname><given-names>FT</given-names></name></person-group> (<year>2006</year>) <source>Checklist of the Cerambycidae, or longhorned wood-boring beetles, of the Western Hemisphere.</source><publisher-loc>Rancho Dominguez</publisher-loc>, <publisher-name>Bio Quip Publications</publisher-name>, 394 pp.</mixed-citation></ref></ref-list></tp:taxon-treatment>
